# Supplementary material for: An examination of factors potentially influencing birth distributions in golden snub-nosed monkeys (Rhinopithecus roxellana)
Source: PeerJ. 2017 Jan 24;5:e2892. doi: 10.7717/peerj.2892 (PMC5267570; doi:10.7717/peerj.2892)
Supplement: Data S1 — All the observed birthdates for captive groups in zoos and wildlife parks; Dataset used for the Figs. 1, 2 and 3. [file peerj-05-2892-s001.xlsx]

## Sheet: Raw recorders of birth
	Raw data Table: All the observed birthdates (in the column) for captive groups in zoos and wildlife parks (named in the column heading). Data were provided by the Chinese Association of Zoological Gardens.
	Shennongjia	Qinling	Guanzhou	Hanzhou	Chengdu	Tonglin	Shanghai	Louguantai	Xi'an	Lanzhou	Jinan	Xixiakou	Gansu ERC	Beijing Zoo	Haerbin
	2013-03-22	2013-03-19	1999-03-13	1997-04-24	1992-05-10	2001-04-22	1995-05-12	1998-05-06	1998-03-16	2000-03-12	1996-04-01	2004-05-15	1998-04-15	1998-03-30	2000-05-23
	2013-03-22	2013-03-20	2011-04-04	1997-03-28	2006-03-13	2003-04-29	1998-04-14	2000-04-21	2003-04-30	2002-05-11	2000-04-01	2006-05-15	2001-04-15	2008-03-25	2006-04-16
	2013-03-22	2013-03-20	1996-05-13	2004-04-10	2005-05-14	2004-04-19	1998-05-01	2002-04-02	2005-04-28	2003-04-17	2006-03-09	2011-06-25	2001-04-13	1964-04-10	2008-04-15
	2013-04-05	2013-03-23	1998-05-16	2007-03-26	2007-05-02	2005-04-30	2004-04-13	2004-04-14	1990-04-15	2007-04-11	2006-04-22	2011-07-12	2006-06-02	1973-05-10	2010-05-26
	2013-04-15	2013-03-23	2000-05-16	2010-03-21	2007-05-05	2006-04-19	2005-07-15	2004-04-16	2012-04-18	2011-03-07	2010-05-05	2011-08-02	2011-05-20	1975-05-22	1983-04-04
	2013-04-17	2013-03-24	2009-12-15	1993-05-01	2011-05-14	2007-04-29	2008-04-25	2005-05-11	2012-04-02	2011-03-23	2010-05-05	2012-04-13	1996-04-08	1976-05-29	1995-04-23
	2013-03-26	2013-03-24	1998-03-30	1996-02-14	2011-06-30	2010-05-03	2008-03-04	2006-03-11	1972-07-01	2011-03-28	2012-03-27	2012-05-05	1996-04-24	1977-04-22	1999-04-14
	2013-03-26	2013-03-25	1995-04-22	2001-04-02	2012-03-01	2010-05-09	2009-05-20	2006-04-04	1981-04-01	2011-04-16	2012-04-15	2012-04-19	1996-04-15	1979-04-01	1997-05-01
	2013-04-13	2013-03-26	1998-04-17	1999-05-18	1986-02-04	2011-04-29	2009-04-24	2008-04-08	1983-04-05	1977-04-22	1994-04-01	2012-06-09	1997-04-15	1979-04-26	1998-03-11
	2013-05-01	2013-03-27	2000-03-15	2001-04-02	1993-06-04	2011-05-02	2010-05-30	2008-04-12	1987-04-01	1984-04-06	1996-04-01	2003-05-15	1997-04-15	1980-03-29	2000-04-10
	2013-05-21	2013-03-28	2000-03-28	2002-06-08	1998-06-05	2011-05-05	2010-06-20	2010-04-30	1989-04-01	1984-05-01	1998-05-01	2005-06-15	1998-04-15	1980-04-27	2000-04-02
	2013-03-11	2013-03-29	2002-04-17	2004-04-20	2000-02-18	2011-05-09	2011-05-16	2010-05-03	1990-04-01	1987-04-27	1998-03-24	2008-05-10	2003-06-03	1982-04-05	2001-04-12
	2013-03-23	2013-03-29		2005-04-10	2002-03-18	1999-04-13	2012-04-21	2010-05-07	1991-04-13	1989-04-18	1999-08-01	2008-05-15	2010-06-04	1982-04-09	2001-05-02
	2013-03-11	2013-03-31		2003-04-06	2009-03-20	2000-04-16	2012-04-24	2012-06-25	1993-04-03	1991-03-25	2001-04-01	2009-05-18		1984-04-30	2001-05-07
	2013-05-12	2013-03-31		2005-05-06	2010-04-30	2001-04-19	1979-04-11	1990-04-15	2000-03-28	1993-03-25	2001-03-16	2009-05-25		1985-05-10	2012-05-25
	2013-04-05	2013-04-01		2008-02-14	2010-05-01	2002-04-17	1984-05-03	1997-04-15	2001-03-15	1993-03-17	2003-03-27	2010-05-16		1987-04-13	2012-03-25
	2013-04-20	2013-04-02		2008-03-31	2011-05-14	2003-04-16	1987-04-20	1999-03-20	1997-04-15	1994-05-02	2008-03-11	2010-05-27		1987-05-19	2000-04-26
	2013-05-21	2013-04-03		2012-04-08	2012-01-30	2003-04-21	1987-05-18	1999-04-15	1998-04-21	1995-04-01		2010-05-02		1991-05-21
	2013-03-08	2013-04-03		2012-04-17		2004-04-13	1989-07-16	2008-04-10		1997-04-11				1994-05-07
	2013-03-30	2013-04-03				2004-04-29	1993-04-25			2008-04-27				1996-04-19
	2013-04-14	2013-04-05				2005-04-19	1999-05-28			2010-04-17				1998-12-09
	2013-04-17	2013-04-07				2006-04-16	1999-07-18							2000-03-17
	2013-04-20	2013-04-07				2006-04-19	2002-06-02							2000-04-09
	2013-04-11	2013-04-09				2007-04-12	1998-05-28							2001-04-27
	2013-03-24	2013-04-09				2007-04-29	2010-02-08							2002-03-16
	2013-04-06	2013-04-10				2008-04-18	2010-04-09							2002-04-02
	2013-04-16	2013-04-10				2009-04-11	2010-04-09							2003-04-18
	2013-04-10	2013-04-10				2010-04-21	2010-05-18							2003-04-22
	2013-05-17	2013-04-11				2010-04-27	1997-05-04							2003-05-07
	2013-03-26	2013-04-11				2011-04-19	1997-05-31							2004-04-22
	2013-02-26	2013-04-11				2011-04-25	1998-03-19							2004-05-28
	2013-03-26	2013-04-12				2011-04-27	1998-03-28							2006-04-15
	2013-04-16	2013-04-13				2011-05-07	1998-06-01							2006-04-22
	2013-04-13	2013-04-13				2012-04-17	2001-04-02							2008-04-22
	2013-04-29	2013-04-13				2012-04-21	2003-03-21							2009-05-28
	2013-05-01	2013-04-14				2012-04-26	2003-04-10							2010-02-25
	2013-04-21	2013-04-14				2012-04-27	2003-04-12							2010-04-15
	2013-04-19	2013-04-14				2012-04-28	2004-03-10							2011-01-13
	2013-04-14	2013-04-15				2012-05-02	2004-04-14							1993-07-01
	2013-03-16	2013-04-16				2012-05-03	2005-03-28							1997-07-01
	2013-04-10	2013-04-16				2012-05-11	2005-04-13							2001-04-05
	2013-04-11	2013-04-17				2000-04-13	2005-04-17							2002-05-15
	2013-03-29	2013-04-18				2002-04-18	2007-03-17							2002-09-01
	2013-04-19	2013-04-18				2004-04-23	2007-03-30							1994-07-01
	2013-04-02	2013-04-19				2005-04-29	2007-03-30							2003-05-02
	2013-04-13	2013-04-19				2005-04-17	2007-04-09							2005-03-28
	2013-04-19	2013-04-19				2006-05-02	2008-04-28							2005-04-12
	2013-05-21	2013-04-19				2006-05-07	2008-05-02							2007-03-26
	2013-04-01	2013-04-20				2007-04-22	2008-05-21							2007-03-29
	2013-04-14	2013-04-21				2007-05-11	2009-03-04							2007-04-02
	2013-04-19	2013-04-21				2008-04-16	2009-03-15							2007-04-03
	2013-04-22	2013-04-22				2008-04-21	2009-03-26							2008-04-21
	2013-03-28	2013-04-24				2008-05-01	2009-04-21							2008-05-02
	2013-05-01	2013-04-26				2009-04-14	2009-04-22							2008-05-16
	2013-03-30	2013-05-01				2009-04-28	2010-02-28							2009-03-10
	2013-04-23	2013-05-05				2009-04-28	2010-03-17							2009-04-22
	2013-05-06	2013-05-05				2009-05-05	2010-04-27							2009-04-29
	2013-04-14	2013-05-07				2010-04-26	2011-02-27							2010-04-21
	2013-03-20	2013-05-09				2008-04-25	2011-03-29							2010-04-28
	2013-05-29	2013-05-29				2008-04-26	2011-04-14							2004-04-12
	2013-05-11	2013-06-01				2009-04-27	2011-04-25							2011-04-09
	2013-05-17					2009-04-29	2011-04-30							2011-04-18
	2013-03-28					2010-04-13	2011-05-09							2011-05-06
						2010-04-17	2012-04-28							2011-05-31
						2010-04-26	2012-05-10							2012-03-14
							2012-05-17							2012-03-28
							2012-06-04							2012-04-10
							1999-04-18							2012-04-15
							2001-05-28							1989-07-01
							2001-05-03							1992-07-01
							2001-05-29							1993-01-31
							2001-05-31							1996-07-01
							2002-04-26							1996-07-01
							2009-05-23							1999-07-01
							2004-04-07							1997-07-01
							2005-04-08							1998-07-01
							2010-03-26							1998-07-01
														2000-07-01
														2004-04-12
														2002-07-01
														2001-07-15
														1996-02-15
														2003-05-23
														2005-05-01
														2001-04-02

## Sheet: Data for Fig 1
		The data of birth at different months that were used to draw the figure 1.
			Jan	Feb	Mar	Apr	May	Jun	Jul	Aug	Sep	Oct	Nov	Dec
		Shennongjia	1	1	18	31	12
		Qinling			15	39	6	1
		Guanzhou			4	4	3							1
		Hanzhou		2	4	9	3	1
		Chengdu	1	2	4	1	7	3
		Tonglin				51	14
		Shanghai		3	17	29	20	5	3
		Louguantai			2	12	4	1
		Xi'an			2	15		1
		Lanzhou			6	11	4
		Jinan			4	8	4			1
		Xixiakou			2	11	3	1	1
		Gansu ERC				9	1	3
		Beijing Zoo	2	2	15	37	21	14			1			1
		Haerbin				8	9
		The dateof conception at different months that were used to draw the figure 1.
			Jan	Feb	Mar	Apr	May	Jun	Jul	Aug	Sep	Oct	Nov	Dec
		Shennongjia								3	42	22	3
		Qinling								2	45	12	2
		Guanzhou					1			2	5	4
		Hanzhou							2	1	11	4	1
		Chengdu							3	5	0	7	2	1
		Tonglin									23	42
		Shanghai							1	10	24	27	12	3
		Louguantai								2	10	6	1
		Xi'an								2	12	3	1
		Lanzhou								3	12	6
		Jinan	1							2	9	4	1
		Xixiakou	1								2	9	4	2
		Gansu ERC									8	2	3
		Beijing Zoo		1			1	1	2	8	33	27	6	14
		Haerbin									7	7	3

## Sheet: Data for Fig 2
		Date to identify the relationship between reproductive events (conception date) and latitude at two field sites and 13 zoos/wildlife parks in China. (Concepption were coded using the Julian calendar)
		Latitude	Conception
		23.0017	258
		30.2137	262
		30.711	266
		30.9857	278
		31.0548	277
		31.4971	269
		33.7667	266
		34.0644	271
		34.2504	263
		36.0371	262
		36.7018	267
		37.4158	307
		37.8809	282
		39.9384	278
		45.7503	281

## Sheet: Data for Fig 3
		Date to identify relationship between the magnitude of mean monthly temperature between the coldest and the hottest month and reproductive events (conception) among golden snub-nosed females inhabiting two field sites and 13 zoos/wildlife parks in China. (Concepption were coded using the Julian calendar)
			Conception	Temperature variation
		Guanzhou	258	15
		Hangzhou	262	24.1
		Chengdu	266	19.6
		Tonglin	278	24.7
		Shanghai	277	23.7
		Shennongjia	269	20.6
		Qinling	266	21
		Louguantai	271	21.1
		Xi'an	263	26.7
		Lanzhou	262	27.7
		Jinan	267	27.9
		Xixiakou	307	29.1
		Gansu ERC	282	29.3
		Beijing	278	29.9
		Haerbin	281	38.2
